# Supplementary material for: Host Plant Species Mediates Impact of Neonicotinoid Exposure to Monarch Butterflies
Source: Insects. 2021 Nov 6;12(11):999. doi: 10.3390/insects12110999 (PMC8623494; doi:10.3390/insects12110999)
Supplement: Supplementary file 1 [file insects-12-00999-s001.zip]

Archive with 1 entries (1 files):
- insects-1359461-supplementary.pdf
